# Supplementary material for: Effect of dietary fat source on the composition of the cecal microbiome in maturing broiler chicken
Source: Front Microbiol. 2024 Nov 27;15:1462757. doi: 10.3389/fmicb.2024.1462757 (PMC11631920; doi:10.3389/fmicb.2024.1462757)
Supplement: Supplementary file 1 [file Table_1.XLSX]

## Sheet: Sheet1
Age in Days	Component	Group	Importance	Phylum	Class	Order	Family	Genus	Species
41	1	FL41	-0.870731	Firmicutes_A	Clostridia_258483	TANB77	CAG-508	NA	NA
41	1	FL41	-0.442226	Firmicutes_A	Clostridia_258483	TANB77	CAG-508	NA	NA
41	1	FL41	-0.208807	Firmicutes_A	Clostridia_258483	Peptostreptococcales	Anaerovoracaceae	NA	NA
41	1	FL41	-0.04948	Firmicutes_A	Clostridia_258483	Lachnospirales	Anaerotignaceae	NA	NA
41	1	FL41	-0.0146628	Firmicutes_A	Clostridia_258483	TANB77	CAG-508	NA	NA
41	2	CC41	-0.22	Firmicutes_A	Clostridia_258483	Lachnospirales	Lachnospiraceae	NA	NA
41	2	FI41	0.21	Firmicutes_A	Clostridia_258483	Lachnospirales	Lachnospiraceae	G11	G11 sp900103495
41	2	CC41	-0.2	Firmicutes_A	Clostridia_258483	Oscillospirales	Ruminococcaceae	Phocea	NA
41	2	FI41	0.2	Proteobacteria	Gammaproteobacteria	Enterobacterales_A_737866	Enterobacteriaceae_A	NA	NA
41	2	FI41	0.2	Firmicutes_A	Clostridia_258483	Lachnospirales	Lachnospiraceae	Lachnoclostridium_A_130679	Lachnoclostridium_A_130679 sp002160755
41	2	FI41	0.18	Firmicutes_A	Clostridia_258483	Christensenellales	CAG-917	CAG-475	CAG-475 sp900548005
41	2	CC41	-0.18	Firmicutes_A	Clostridia_258483	Christensenellales	Borkfalkiaceae	Borkfalkia	NA
41	2	FI41	0.18	Firmicutes_A	Clostridia_258483	Clostridiales	Clostridiaceae_222000	Clostridium_P	Clostridium_P perfringens
41	2	LA41	-0.18	Firmicutes_A	Clostridia_258483	Oscillospirales	Oscillospiraceae_88309	Faecousia	Faecousia sp000434635
41	2	FI41	0.17	Firmicutes_D	Bacilli	Lactobacillales	Lactobacillaceae	Limosilactobacillus	Limosilactobacillus ingluviei
41	2	FI41	0.16	Firmicutes_A	Clostridia_258483	Oscillospirales	Acutalibacteraceae	UBA5905	NA
41	2	FI41	0.15	Firmicutes_D	Bacilli	Lactobacillales	Lactobacillaceae	Limosilactobacillus	NA
41	2	FI41	0.15	Firmicutes_A	Clostridia_258483	UBA1381	UBA1381	CAG-41	CAG-41 sp001941225
41	2	FI41	0.14	Firmicutes_A	Clostridia_258483	Lachnospirales	NA	NA	Clostridium piliforme
41	2	FI41	0.14	Firmicutes_D	Bacilli	Erysipelotrichales	Erysipelotrichaceae	NA	NA
41	2	FI41	0.14	Firmicutes_A	Clostridia_258483	Christensenellales	CAG-138	CAG-1024	NA
41	2	CA41	-0.14	Firmicutes_A	Clostridia_258483	Oscillospirales	Oscillospiraceae_88309	Lawsonibacter	NA
41	2	FI41	0.14	Firmicutes_D	Bacilli	Erysipelotrichales	Erysipelotrichaceae	Clostridium_AQ	Clostridium_AQ innocuum
41	2	FI41	0.13	Firmicutes_A	Clostridia_258483	Oscillospirales	Acutalibacteraceae	NA	NA
41	2	OL41	-0.13	Firmicutes_A	Clostridia_258483	Oscillospirales	Oscillospiraceae_88309	Faecousia	Faecousia sp000434635
41	2	FI41	0.12	Firmicutes_B_370539	Dehalobacteriia	Dehalobacteriales	Dehalobacteriaceae	NA	NA
41	2	FI41	0.12	Firmicutes_A	Clostridia_258483	Oscillospirales	Acutalibacteraceae	UBA5905	NA
41	2	FI41	0.12	Firmicutes_A	Clostridia_258483	Oscillospirales	Ruminococcaceae	Ruthenibacterium	Ruthenibacterium lactatiformans
41	2	FI41	0.11	Firmicutes_A	Clostridia_258483	Lachnospirales	Lachnospiraceae	UMGS1375	UMGS1375 sp900066615
41	2	FI41	0.11	Firmicutes_A	Clostridia_258483	NA	NA	NA	NA
41	2	CN41	-0.11	Bacteroidota	Bacteroidia	Bacteroidales	Bacteroidaceae	Phocaeicola_A_858004	Phocaeicola_A_858004 dorei
41	2	FI41	0.11	Actinobacteriota	Actinomycetia	Mycobacteriales	Mycobacteriaceae	Corynebacterium	NA
41	2	FI41	0.1	Firmicutes_A	Clostridia_258483	Lachnospirales	Lachnospiraceae	Blautia_A_141780	Blautia_A_141780 ornithocaccae
41	2	OL41	-0.1	Firmicutes_A	Clostridia_258483	Oscillospirales	Oscillospiraceae_88309	UBA2658	UBA2658 sp009929315
41	2	FI41	0.1	Firmicutes_A	Clostridia_258483	Lachnospirales	Lachnospiraceae	NA	NA
41	2	FI41	0.1	Firmicutes_A	Clostridia_258483	Lachnospirales	Lachnospiraceae	Butyribacter	Butyribacter intestini
41	2	FI41	0.09	Firmicutes_D	Bacilli	Lactobacillales	Lactobacillaceae	Ligilactobacillus	NA
41	2	CA41	-0.09	Firmicutes_A	Clostridia_258483	Oscillospirales	Ruminococcaceae	Ruthenibacterium	NA
41	2	LA41	-0.09	Firmicutes_A	Clostridia_258483	Christensenellales	CAG-138	NA	NA
41	2	OL41	-0.09	Firmicutes_A	Clostridia_258483	Christensenellales	CAG-917	CAG-475	CAG-475 sp900548005
41	2	CA41	-0.09	Bacteroidota	Bacteroidia	Bacteroidales	Rikenellaceae	Tidjanibacter	Tidjanibacter inops_A
41	2	FI41	0.09	Firmicutes_A	Clostridia_258483	TANB77	CAG-508	CAG-269	CAG-269 sp000431335
41	2	FI41	0.09	Firmicutes_D	Bacilli	Lactobacillales	Lactobacillaceae	Lactobacillus	NA
41	2	CA41	-0.08	Firmicutes_A	Clostridia_258483	Oscillospirales	Ruminococcaceae	Gemmiger_A_73276	NA
41	2	FI41	0.08	Firmicutes_A	Clostridia_258483	Christensenellales	NA	NA	NA
41	2	FI41	0.08	Firmicutes_A	Clostridia_258483	Oscillospirales	Ruminococcaceae	Paludicola	Paludicola psychrotolerans
41	2	FL41	0.08	Firmicutes_A	Clostridia_258483	Oscillospirales	Acutalibacteraceae	UBA5905	NA
41	2	FI41	0.08	Firmicutes_A	Clostridia_258483	Oscillospirales	Acutalibacteraceae	Caproiciproducens	NA
41	2	FI41	0.08	Bacteroidota	Bacteroidia	Bacteroidales	Rikenellaceae	Tidjanibacter	Tidjanibacter inops_A
41	2	LA41	-0.08	Firmicutes_D	Bacilli	RF39	UBA660	Coprosoma	Coprosoma sp000432855
41	2	FI41	0.08	Firmicutes_A	Clostridia_258483	Lachnospirales	Lachnospiraceae	Blautia_A_141781	Blautia_A_141781 glucerasea
41	2	FI41	0.08	Firmicutes_A	Clostridia_258483	Peptostreptococcales	Anaerovoracaceae	Copromorpha	Copromorpha sp900066305
41	2	FI41	0.08	Bacteroidota	Bacteroidia	Bacteroidales	Rikenellaceae	Tidjanibacter	Tidjanibacter inops_A
41	2	FI41	0.08	Firmicutes_A	Clostridia_258483	Oscillospirales	Oscillospiraceae_88309	NA	NA
41	2	CN41	-0.07	Firmicutes_A	Clostridia_258483	Christensenellales	CAG-74	SFMI01	NA
41	2	FI41	0.07	Firmicutes_A	Clostridia_258483	Christensenellales	NA	NA	NA
41	2	FI41	0.07	Firmicutes_D	Bacilli	RF39	UBA660	Onthocola_B	Onthocola_B sp000437355
41	2	FI41	0.07	Firmicutes_A	Clostridia_258483	Lachnospirales	Lachnospiraceae	Sellimonas	Sellimonas intestinalis
41	2	FI41	0.07	Firmicutes_A	Clostridia_258483	Oscillospirales	Oscillospiraceae_88309	Limivicinus	Limivicinus sp002320035
41	2	FI41	0.07	Firmicutes_A	Clostridia_258483	Lachnospirales	Anaerotignaceae	NA	NA
41	2	OL41	-0.07	Firmicutes_A	Clostridia_258483	Lachnospirales	Lachnospiraceae	Dorea_A	NA
41	2	FI41	0.07	Firmicutes_A	Clostridia_258483	Christensenellales	CAG-74	NA	NA
41	2	CA41	-0.07	Firmicutes_A	Clostridia_258483	Oscillospirales	Oscillospiraceae_88309	Lawsonibacter	NA
41	2	FI41	0.07	Firmicutes_A	Clostridia_258483	Christensenellales	UBA1242	NA	NA
41	2	OL41	-0.07	Firmicutes_A	Clostridia_258483	Christensenellales	Borkfalkiaceae	Borkfalkia	Borkfalkia ceftriaxoniphila
41	2	FI41	0.06	Firmicutes_A	Clostridia_258483	Lachnospirales	Lachnospiraceae	Ventrimonas	NA
41	2	FI41	0.06	Firmicutes_A	Clostridia_258483	Lachnospirales	Lachnospiraceae	Mediterraneibacter_A_155507	Mediterraneibacter_A_155507 cottocaccae
41	2	FI41	0.06	Firmicutes_D	Bacilli	Erysipelotrichales	Coprobacillaceae	NA	NA
41	2	FL41	-0.06	Firmicutes_A	Clostridia_258483	Oscillospirales	Oscillospiraceae_88309	WQUU01	NA
41	2	FL41	0.06	Firmicutes_A	Clostridia_258483	Lachnospirales	Lachnospiraceae	NA	NA
41	2	LA41	-0.06	Firmicutes_A	Clostridia_258483	Lachnospirales	Lachnospiraceae	Catenibacillus	Catenibacillus scindens
41	2	FI41	0.06	Firmicutes_A	Clostridia_258483	Oscillospirales	Ruminococcaceae	Fimivivens	Fimivivens sp900113995
41	2	FI41	0.06	Firmicutes_A	Clostridia_258483	Oscillospirales	Ruminococcaceae	Negativibacillus	Negativibacillus massiliensis
41	2	CN41	-0.06	Firmicutes_A	Clostridia_258483	Lachnospirales	Lachnospiraceae	Lachnoclostridium_B	Lachnoclostridium_B sp900066555
41	2	FI41	0.06	Bacteroidota	Bacteroidia	Bacteroidales	Rikenellaceae	Alistipes_A_871404	Alistipes_A_871404 ihumii
41	2	FI41	0.05	Firmicutes_A	Clostridia_258483	Lachnospirales	Lachnospiraceae	NA	NA
41	2	FI41	0.05	Firmicutes_A	Clostridia_258483	Peptostreptococcales	Anaerovoracaceae	Copromorpha	Copromorpha sp900066305
41	2	FL41	-0.05	Firmicutes_A	Clostridia_258483	Oscillospirales	Ruminococcaceae	Paludicola	Paludicola psychrotolerans
41	2	CC41	-0.05	Firmicutes_A	Clostridia_258483	Oscillospirales	Ruminococcaceae	Faecalibacterium	Faecalibacterium sp002160895
41	2	LA41	-0.05	Firmicutes_A	Clostridia_258483	Lachnospirales	Lachnospiraceae	NA	NA
41	2	FL41	-0.05	Firmicutes_A	Clostridia_258483	Oscillospirales	Acutalibacteraceae	Scatavimonas	Scatavimonas merdipullorum
41	2	FI41	0.05	Bacteroidota	Bacteroidia	Bacteroidales	Bacteroidaceae	Bacteroides_H	Bacteroides_H fragilis
41	2	FL41	-0.05	Firmicutes_A	Clostridia_258483	UBA1381	UBA1381	CAG-41	CAG-41 sp001941225
41	2	FI41	0.05	Firmicutes_D	Bacilli	Erysipelotrichales	Coprobacillaceae	Erysipelatoclostridium	NA
41	2	FI41	0.05	Firmicutes_A	Clostridia_258483	Christensenellales	CAG-74	NA	NA
41	2	FI41	0.05	Firmicutes_A	Clostridia_258483	Oscillospirales	Ruminococcaceae	Gemmiger_A_73129	NA
41	2	FL41	0.05	Firmicutes_A	Clostridia_258483	Oscillospirales	Butyricicoccaceae	Pseudobutyricicoccus	Pseudobutyricicoccus sp003477405
41	2	LA41	-0.04	Firmicutes_A	Clostridia_258483	TANB77	CAG-508	CAG-269	CAG-269 sp000431335
41	2	CC41	-0.04	Firmicutes_A	Clostridia_258483	Lachnospirales	Lachnospiraceae	Clostridium_N_143832	Clostridium_N_143832 hylemonae
41	2	FI41	0.04	Firmicutes_A	Clostridia_258483	Oscillospirales	Oscillospiraceae_88309	Limivicinus	Limivicinus sp002320035
41	2	CC41	-0.04	Firmicutes_A	Clostridia_258483	Lachnospirales	Lachnospiraceae	NA	NA
41	2	CC41	-0.04	Firmicutes_A	Clostridia_258483	Christensenellales	CAG-314	CAG-314	CAG-314 sp900551395
41	2	LA41	-0.04	Firmicutes_D	Bacilli	RF39	UBA660	RUG12438	RUG12438 sp902801685
41	2	CN41	-0.04	Firmicutes_A	Clostridia_258483	Christensenellales	CAG-74	NA	NA
41	2	FL41	0.04	Firmicutes_A	Clostridia_258483	TANB77	CAG-508	CAG-269	CAG-269 sp000431335
41	2	FL41	0.04	Firmicutes_A	Clostridia_258483	Oscillospirales	Acutalibacteraceae	Eubacterium_R	NA
41	2	CC41	-0.04	Firmicutes_A	Clostridia_258483	Oscillospirales	Acutalibacteraceae	Acutalibacter	NA
41	2	FI41	0.04	Firmicutes_A	Clostridia_258483	Oscillospirales	Oscillospiraceae_88309	Dysosmobacter	Dysosmobacter welbionis
41	2	FI41	0.04	Firmicutes_A	Clostridia_258483	Christensenellales	NA	NA	NA
41	2	FI41	0.04	Firmicutes_A	Clostridia_258483	NA	NA	NA	NA
41	2	FL41	0.04	Firmicutes_A	Clostridia_258483	Christensenellales	Borkfalkiaceae	Borkfalkia	Borkfalkia ceftriaxoniphila
41	2	CA41	-0.04	Firmicutes_D	Bacilli	RF39	UBA660	NA	NA
41	2	OL41	-0.04	Firmicutes_C	Negativicutes	Acidaminococcales	Acidaminococcaceae	Phascolarctobacterium_A	Phascolarctobacterium_A faecium
41	2	FI41	0.04	Firmicutes_A	Clostridia_258483	Oscillospirales	NA	NA	NA
41	2	FL41	0.04	Firmicutes_A	Clostridia_258483	Lachnospirales	Lachnospiraceae	UMGS1375	UMGS1375 sp900066615
41	2	FI41	0.04	Firmicutes_A	Clostridia_258483	Oscillospirales	Oscillospiraceae_88309	WQUU01	WQUU01 sp009781925
41	2	CC41	-0.04	Firmicutes_A	Clostridia_258483	Lachnospirales	Lachnospiraceae	Fimimorpha	Fimimorpha sp900045905
41	2	CA41	-0.04	Firmicutes_A	Clostridia_258483	Lachnospirales	Lachnospiraceae	NA	NA
41	2	OL41	-0.03	Firmicutes_A	Clostridia_258483	Oscillospirales	Acutalibacteraceae	Eubacterium_R	NA
41	2	FI41	0.03	Firmicutes_A	Clostridia_258483	TANB77	CAG-508	CAG-273	NA
41	2	CA41	-0.03	Firmicutes_A	Clostridia_258483	Peptostreptococcales	Anaerovoracaceae	NA	NA
41	2	FI41	0.03	Firmicutes_A	Clostridia_258483	Oscillospirales	QAKW01	NA	NA
41	2	FI41	0.03	Firmicutes_A	Clostridia_258483	Lachnospirales	Lachnospiraceae	Blautia_A_141780	Blautia_A_141780 ornithocaccae
41	2	FI41	0.03	Firmicutes_A	Clostridia_258483	Lachnospirales	Lachnospiraceae	NA	NA
41	2	OL41	-0.03	Firmicutes_D	Bacilli	RF39	UBA660	RUG12438	NA
41	2	CN41	0.03	Firmicutes_D	Bacilli	RF39	UBA660	NA	NA
41	2	LA41	-0.03	Firmicutes_A	Clostridia_258483	TANB77	CAG-508	NA	NA
41	2	FL41	0.03	Firmicutes_A	Clostridia_258483	Oscillospirales	Oscillospiraceae_88309	Dysosmobacter	Dysosmobacter welbionis
41	2	CN41	0.03	Firmicutes_B_370539	Dehalobacteriia	Dehalobacteriales	Dehalobacteriaceae	NA	NA
41	2	CA41	-0.03	Bacteroidota	Bacteroidia	Bacteroidales	Rikenellaceae	Rikenella	Rikenella microfusus
41	2	LA41	-0.03	Firmicutes_A	Clostridia_258483	Lachnospirales	Lachnospiraceae	Coprococcus_A_187866	NA
41	2	FI41	0.03	Firmicutes_A	Clostridia_258483	NA	NA	NA	NA
41	2	CC41	-0.02	Firmicutes_A	Clostridia_258483	Oscillospirales	Oscillospiraceae_88309	Dysosmobacter	NA
41	2	FI41	0.02	Firmicutes_A	Clostridia_258483	Lachnospirales	Lachnospiraceae	NA	NA
41	2	FI41	0.02	Firmicutes_A	Clostridia_258483	Lachnospirales	Lachnospiraceae	Mediterraneibacter_A_155507	Mediterraneibacter_A_155507 cottocaccae
41	2	CA41	-0.02	Firmicutes_A	Clostridia_258483	Lachnospirales	Anaerotignaceae	NA	NA
41	2	CA41	-0.02	Cyanobacteria	Vampirovibrionia	Gastranaerophilales	Gastranaerophilaceae	Limenecus	Limenecus avicola
41	2	FI41	0.02	Firmicutes_A	Clostridia_258483	UBA1381	UBA1381	CAG-41	CAG-41 sp001941225
41	2	FI41	0.02	Firmicutes_A	Clostridia_258483	Lachnospirales	Lachnospiraceae	Limivivens	NA
41	2	FL41	0.02	Firmicutes_D	Bacilli	RF39	UBA660	NA	NA
41	2	FI41	0.02	Firmicutes_D	Bacilli	RF39	UBA660	NA	NA
41	2	OL41	-0.02	Firmicutes_A	Clostridia_258483	Oscillospirales	Oscillospiraceae_88309	NA	NA
41	2	CN41	0.02	Actinobacteriota	Actinomycetia	Actinomycetales	Micrococcaceae	Rothia	NA
41	2	FI41	0.02	Firmicutes_A	Clostridia_258483	TANB77	CAG-508	NA	NA
41	2	FI41	0.02	Firmicutes_A	Clostridia_258483	Lachnospirales	Anaerotignaceae	NA	NA
41	2	FI41	0.02	Firmicutes_D	Bacilli	Lactobacillales	Aerococcaceae	Aerococcus	NA
41	2	CA41	-0.02	Bacteroidota	Bacteroidia	Bacteroidales	Rikenellaceae	Gallalistipes	Gallalistipes aquisgranensis
41	2	CA41	-0.02	Firmicutes_A	Clostridia_258483	Lachnospirales	Lachnospiraceae	Blautia_A_141780	NA
41	2	FL41	-0.02	Firmicutes_A	Clostridia_258483	NA	NA	NA	NA
41	2	FL41	0.02	Firmicutes_A	Clostridia_258483	Oscillospirales	Oscillospiraceae_88309	NA	NA
41	2	FI41	0.02	Firmicutes_D	Bacilli	Erysipelotrichales	Coprobacillaceae	Fimiplasma	Fimiplasma intestinipullorum
41	2	FL41	0.02	Firmicutes_A	Clostridia_258483	Lachnospirales	Lachnospiraceae	Anaerostipes	Anaerostipes butyraticus
41	2	FI41	0.02	Firmicutes_A	Clostridia_258483	Lachnospirales	Lachnospiraceae	NA	NA
41	2	CA41	-0.02	Firmicutes_A	Clostridia_258483	Lachnospirales	Lachnospiraceae	Mediterraneibacter_A_155507	NA
41	2	CN41	0.01	Bacteroidota	Bacteroidia	Bacteroidales	Bacteroidaceae	Bacteroides_H	NA
41	2	FI41	0.01	Firmicutes_A	Clostridia_258483	Peptostreptococcales	Anaerovoracaceae	BX12	BX12 sp902363595
41	2	LA41	-0.01	Firmicutes_D	Bacilli	RF39	UBA660	UBA3789	NA
41	2	FI41	0.01	Firmicutes_A	Clostridia_258483	Lachnospirales	Lachnospiraceae	NA	NA
41	2	FI41	0.01	Firmicutes_A	Clostridia_258483	NA	NA	NA	NA
41	2	FI41	0.01	Firmicutes_D	Bacilli	RF39	UBA660	NA	NA
41	2	OL41	-0.01	Firmicutes_A	Clostridia_258483	Lachnospirales	Lachnospiraceae	NA	NA
41	2	FL41	0.01	Firmicutes_A	Clostridia_258483	Christensenellales	CAG-74	NA	NA
41	2	FL41	-0.01	Cyanobacteria	Vampirovibrionia	Gastranaerophilales	Gastranaerophilaceae	NA	NA
41	2	CA41	-0.01	Firmicutes_A	Clostridia_258483	Christensenellales	CAG-74	Onthenecus	NA
41	2	OL41	-0.01	Firmicutes_A	Clostridia_258483	Christensenellales	CAG-74	Onthenecus	Onthenecus sp900199405
41	2	FI41	0.01	Firmicutes_A	Clostridia_258483	Oscillospirales	Acutalibacteraceae	Acutalibacter	NA
41	2	FI41	0.01	Firmicutes_A	Clostridia_258483	Lachnospirales	Lachnospiraceae	Massilistercora	NA
41	2	FI41	0.01	Actinobacteriota	Actinomycetia	Actinomycetales	Brevibacteriaceae	Brevibacterium	NA
41	2	FL41	0.01	Firmicutes_A	Clostridia_258483	Lachnospirales	NA	NA	Clostridium piliforme
41	2	FI41	0.01	Firmicutes_A	Clostridia_258483	Oscillospirales	Acutalibacteraceae	Fimenecus	Fimenecus sp000432435
41	2	FI41	0.01	Firmicutes_A	Clostridia_258483	NA	NA	NA	NA
41	2	FI41	0.01	Firmicutes_A	Clostridia_258483	Oscillospirales	Oscillospiraceae_88309	Dysosmobacter	NA
41	2	FI41	0.01	Actinobacteriota	Actinomycetia	Actinomycetales	Dermabacteraceae	Brachybacterium	NA
41	2	CC41	-0.01	Firmicutes_A	Clostridia_258483	NA	NA	NA	NA
41	2	FI41	0.01	Firmicutes_A	Clostridia_258483	Lachnospirales	Lachnospiraceae	NA	NA
41	2	FI41	0	Firmicutes_A	Clostridia_258483	Oscillospirales	Oscillospiraceae_88309	WQUU01	NA
41	2	FI41	0	Patescibacteria	NA	NA	NA	NA	NA
41	2	FI41	0	Firmicutes_A	Clostridia_258483	NA	NA	NA	NA
41	2	CA41	0	Firmicutes_D	Bacilli	Lactobacillales	Streptococcaceae	Streptococcus	NA
41	2	LA41	0	Firmicutes_A	Clostridia_258483	Lachnospirales	Lachnospiraceae	Dorea_A	NA
41	2	FI41	0	Firmicutes_A	Clostridia_258483	Christensenellales	CAG-552	NA	NA
41	2	LA41	0	Firmicutes_A	Clostridia_258483	Christensenellales	CAG-74	NA	NA
41	2	LA41	0	Bacteroidota	Bacteroidia	Bacteroidales	Marinifilaceae	Butyricimonas	NA
41	2	CA41	0	Firmicutes_A	Clostridia_258483	Oscillospirales	Oscillospiraceae_88309	Lawsonibacter	NA
41	2	FI41	0	Firmicutes_A	Clostridia_258483	Lachnospirales	Lachnospiraceae	Fimimorpha	NA
41	3	FL41	-0.29	Firmicutes_A	Clostridia_258483	TANB77	CAG-508	CAG-269	CAG-269 sp000431335
41	3	FI41	0.26	Firmicutes_A	Clostridia_258483	Lachnospirales	Lachnospiraceae	Scatomonas	NA
41	3	FL41	-0.26	Firmicutes_A	Clostridia_258483	TANB77	CAG-508	CAG-269	CAG-269 sp000431335
41	3	CA41	-0.23	Firmicutes_A	Clostridia_258483	Oscillospirales	Oscillospiraceae_88309	Faecousia	Faecousia sp000434635
41	3	FL41	-0.21	Firmicutes_A	Clostridia_258483	Oscillospirales	Oscillospiraceae_88309	NA	NA
41	3	LA41	0.21	Firmicutes_A	Clostridia_258483	TANB77	CAG-508	CAG-269	CAG-269 sp000431335
41	3	CC41	0.21	Firmicutes_A	Clostridia_258483	Oscillospirales	Acutalibacteraceae	Acutalibacter	NA
41	3	FL41	-0.19	Firmicutes_A	Clostridia_258483	Christensenellales	CAG-74	NA	NA
41	3	FL41	-0.17	Firmicutes_A	Clostridia_258483	Lachnospirales	NA	NA	Clostridium piliforme
41	3	LA41	0.17	Firmicutes_A	Clostridia_258483	TANB77	CAG-508	CAG-269	CAG-269 sp000431335
41	3	LA41	0.17	Firmicutes_A	Clostridia_258483	Lachnospirales	Lachnospiraceae	Eubacterium_J	Eubacterium_J plexicaudatum
41	3	LA41	0.17	Firmicutes_A	Clostridia_258483	Oscillospirales	Oscillospiraceae_88309	Lawsonibacter	NA
41	3	LA41	0.16	Firmicutes_A	Clostridia_258483	Oscillospirales	Ruminococcaceae	Ruminococcus_D	NA
41	3	LA41	0.16	Firmicutes_A	Clostridia_258483	TANB77	CAG-508	NA	NA
41	3	CA41	-0.15	Firmicutes_A	Clostridia_258483	Oscillospirales	Oscillospiraceae_88309	Dysosmobacter	Dysosmobacter welbionis
41	3	FL41	-0.15	Firmicutes_A	Clostridia_258483	Peptostreptococcales	Peptostreptococcaceae_256921	NA	NA
41	3	LA41	0.14	Firmicutes_A	Clostridia_258483	Lachnospirales	Lachnospiraceae	Dorea_A	NA
41	3	FL41	-0.14	Firmicutes_A	Clostridia_258483	TANB77	CAG-508	NA	NA
41	3	CA41	-0.14	Firmicutes_A	Clostridia_258483	Oscillospirales	Butyricicoccaceae	Agathobaculum	Agathobaculum sp900291975
41	3	FL41	-0.13	Firmicutes_A	Clostridia_258483	Christensenellales	CAG-74	NA	NA
41	3	OL41	-0.13	Firmicutes_A	Clostridia_258483	Lachnospirales	Lachnospiraceae	Merdisoma	NA
41	3	FL41	-0.12	Firmicutes_D	Bacilli	Lactobacillales	Lactobacillaceae	Ligilactobacillus	NA
41	3	LA41	0.12	Firmicutes_A	Clostridia_258483	Oscillospirales	Ruminococcaceae	Ruminococcus_D	Ruminococcus_D sp900604945
41	3	CN41	-0.11	Firmicutes_A	Clostridia_258483	Christensenellales	UBA1242	UBA11490	UBA11490 sp003524095
41	3	FL41	-0.11	Firmicutes_A	Clostridia_258483	TANB77	CAG-508	NA	NA
41	3	FL41	-0.11	Firmicutes_A	Clostridia_258483	Oscillospirales	Oscillospiraceae_88309	Enterenecus	Enterenecus faecium
41	3	FL41	-0.11	Firmicutes_A	Clostridia_258483	Lachnospirales	Lachnospiraceae	Blautia_A_141781	Blautia_A_141781 avistercoris
41	3	LA41	0.11	Firmicutes_A	Clostridia_258483	Oscillospirales	Ruminococcaceae	Ruminococcus_C_58660	NA
41	3	FI41	0.11	Firmicutes_A	Clostridia_258483	Lachnospirales	Lachnospiraceae	NA	NA
41	3	FL41	-0.1	Firmicutes_A	Clostridia_258483	TANB77	CAG-508	NA	NA
41	3	FL41	-0.1	Firmicutes_A	Clostridia_258483	Oscillospirales	Acutalibacteraceae	UBA5905	NA
41	3	CC41	0.09	Firmicutes_A	Clostridia_258483	Lachnospirales	Lachnospiraceae	Blautia_A_141781	NA
41	3	CN41	-0.09	Firmicutes_A	Clostridia_258483	Eubacteriales_258471	Anaerofustaceae	Anaerofustis	Anaerofustis stercorihominis
41	3	LA41	0.09	Firmicutes_D	Bacilli	Erysipelotrichales	Erysipelotrichaceae	Massilicoli	NA
41	3	LA41	0.08	Firmicutes_A	Clostridia_258483	Oscillospirales	UBA929	WRAI01	WRAI01 sp009780275
41	3	LA41	0.08	Firmicutes_A	Clostridia_258483	Lachnospirales	Lachnospiraceae	NA	NA
41	3	OL41	0.08	Firmicutes_A	Clostridia_258483	Oscillospirales	Ruminococcaceae	Gemmiger_A_73276	Gemmiger_A_73276 avium
41	3	FL41	-0.08	Firmicutes_A	Clostridia_258483	Lachnospirales	Lachnospiraceae	NA	NA
41	3	LA41	0.07	Firmicutes_A	Clostridia_258483	Lachnospirales	Lachnospiraceae	NA	NA
41	3	FL41	-0.07	Firmicutes_A	Clostridia_258483	Oscillospirales	Oscillospiraceae_88309	UBA2658	UBA2658 sp009929315
41	3	CN41	0.07	Firmicutes_A	Clostridia_258483	Lachnospirales	Lachnospiraceae	Massilistercora	Massilistercora timonensis
41	3	FL41	-0.07	Firmicutes_A	Clostridia_258483	Lachnospirales	Lachnospiraceae	Blautia_A_141781	Blautia_A_141781 glucerasea
41	3	FL41	-0.07	Firmicutes_A	Clostridia_258483	TANB77	CAG-508	CAG-269	CAG-269 sp000431335
41	3	FL41	-0.06	Firmicutes_A	Clostridia_258483	Peptostreptococcales	Peptostreptococcaceae_256921	NA	NA
41	3	FL41	-0.06	Firmicutes_A	Clostridia_258483	Oscillospirales	Oscillospiraceae_88309	NA	NA
41	3	FL41	-0.06	Firmicutes_A	Clostridia_258483	TANB77	CAG-508	NA	NA
41	3	FL41	-0.06	Firmicutes_A	Clostridia_258483	Lachnospirales	Lachnospiraceae	Anaerostipes	Anaerostipes butyraticus
41	3	LA41	0.05	Firmicutes_A	Clostridia_258483	Christensenellales	CAG-314	CAG-314	CAG-314 sp900551395
41	3	LA41	0.05	Firmicutes_A	Clostridia_258483	TANB77	CAG-508	UMGS1994	UMGS1994 sp900553945
41	3	FL41	-0.05	Firmicutes_A	Clostridia_258483	Oscillospirales	Oscillospiraceae_88309	Pseudoflavonifractor_80958	Pseudoflavonifractor gallinarum
41	3	LA41	0.05	Firmicutes_A	Clostridia_258483	Lachnospirales	Lachnospiraceae	UMGS1375	UMGS1375 sp900066615
41	3	LA41	0.05	Firmicutes_A	Clostridia_258483	Christensenellales	Borkfalkiaceae	NA	NA
41	3	OL41	-0.05	Firmicutes_A	Clostridia_258483	TANB77	CAG-508	CAG-269	CAG-269 sp000431335
41	3	CA41	-0.05	Firmicutes_A	Clostridia_258483	Lachnospirales	Lachnospiraceae	Blautia_A_141781	NA
41	3	FI41	-0.05	Firmicutes_A	Clostridia_258483	Oscillospirales	Oscillospiraceae_88309	Limivicinus	Limivicinus sp002320035
41	3	FL41	-0.05	Firmicutes_A	Clostridia_258483	Oscillospirales	Oscillospiraceae_88309	Dysosmobacter	Dysosmobacter welbionis
41	3	CC41	0.05	Firmicutes_A	Clostridia_258483	Lachnospirales	Lachnospiraceae	Mediterraneibacter_A_155507	Mediterraneibacter_A_155507 massiliensis
41	3	CA41	-0.04	Firmicutes_A	Clostridia_258483	Oscillospirales	Butyricicoccaceae	Pseudobutyricicoccus	Pseudobutyricicoccus sp003477405
41	3	FL41	-0.04	Firmicutes_A	Clostridia_258483	Christensenellales	Borkfalkiaceae	Borkfalkia	NA
41	3	FL41	-0.04	Firmicutes_A	Clostridia_258483	Oscillospirales	Ruminococcaceae	Gemmiger_A_73129	NA
41	3	FL41	-0.04	Firmicutes_A	Clostridia_258483	TANB77	CAG-508	CAG-793	NA
41	3	FL41	-0.04	Firmicutes_A	Clostridia_258483	Christensenellales	UBA1242	UBA11490	UBA11490 sp003524095
41	3	LA41	0.04	Firmicutes_A	Clostridia_258483	Oscillospirales	Ruminococcaceae	Negativibacillus	Negativibacillus massiliensis
41	3	FL41	-0.04	Firmicutes_A	Clostridia_258483	UBA1381	UBA1381	CAG-41	CAG-41 sp001941225
41	3	FL41	-0.04	Firmicutes_A	Clostridia_258483	Lachnospirales	Lachnospiraceae	Paralachnospira	Paralachnospira sp902363445
41	3	FL41	-0.04	Firmicutes_A	Clostridia_258483	TANB77	CAG-508	CAG-269	CAG-269 sp000431335
41	3	LA41	0.03	Firmicutes_A	Clostridia_258483	Oscillospirales	Butyricicoccaceae	Agathobaculum	Agathobaculum sp900291975
41	3	FL41	-0.03	Firmicutes_A	Clostridia_258483	TANB77	CAG-508	NA	NA
41	3	CA41	-0.03	Firmicutes_A	Clostridia_258483	Lachnospirales	Anaerotignaceae	NA	NA
41	3	LA41	0.03	Firmicutes_A	Clostridia_258483	Lachnospirales	Lachnospiraceae	Choladousia	NA
41	3	FL41	-0.03	Firmicutes_D	Bacilli	Lactobacillales	Lactobacillaceae	Ligilactobacillus	Ligilactobacillus araffinosus
41	3	FL41	-0.03	Firmicutes_A	Clostridia_258483	Lachnospirales	Lachnospiraceae	Mediterraneibacter_A_155507	Mediterraneibacter_A_155507 massiliensis
41	3	FL41	-0.02	Firmicutes_D	Bacilli	Erysipelotrichales	Erysipelotrichaceae	Traorella	Traorella massiliensis
41	3	FL41	-0.02	Firmicutes_A	Clostridia_258483	Christensenellales	CAG-552	NA	NA
41	3	LA41	0.02	Firmicutes_D	Bacilli	RF39	UBA660	Onthocola_B	NA
41	3	FI41	0.02	Firmicutes_A	Clostridia_258483	Lachnospirales	Lachnospiraceae	Mediterraneibacter_A_155507	Mediterraneibacter_A_155507 cottocaccae
41	3	FI41	0.02	Firmicutes_D	Bacilli	Staphylococcales	Salinicoccaceae	Jeotgalicoccus_A_310962	Jeotgalicoccus_A_310962 meleagridis
41	3	CN41	-0.02	Firmicutes_D	Bacilli	RF39	UBA660	NA	NA
41	3	CC41	0.02	Firmicutes_A	Clostridia_258483	Oscillospirales	Ruminococcaceae	NA	NA
41	3	FL41	-0.02	Firmicutes_A	Clostridia_258483	NA	NA	NA	NA
41	3	CC41	0.02	Firmicutes_A	Clostridia_258483	Lachnospirales	Lachnospiraceae	NA	NA
41	3	LA41	0.01	Firmicutes_A	Clostridia_258483	TANB77	CAG-508	NA	NA
41	3	FL41	-0.01	Firmicutes_A	Clostridia_258483	Christensenellales	Borkfalkiaceae	Borkfalkia	Borkfalkia ceftriaxoniphila
41	3	CA41	-0.01	Firmicutes_A	Clostridia_258483	TANB77	CAG-508	NA	NA
41	3	LA41	0.01	Firmicutes_A	Clostridia_258483	Oscillospirales	CAG-272	NA	NA
41	3	LA41	0	Firmicutes_D	Bacilli	Erysipelotrichales	Coprobacillaceae	NA	NA
41	3	CA41	0	Firmicutes_A	Clostridia_258483	Lachnospirales	Lachnospiraceae	Paralachnospira	Paralachnospira sp902363445
41	3	LA41	0	Firmicutes_A	Clostridia_258483	Christensenellales	CAG-138	NA	NA
41	3	FL41	0	Firmicutes_A	Clostridia_258483	TANB77	CAG-508	CAG-269	CAG-269 sp000431335
41	3	FL41	0	Firmicutes_A	Clostridia_258483	NA	NA	NA	NA
55	1	CN55	-0.645077	Firmicutes_A	Clostridia_258483	Oscillospirales	Acutalibacteraceae	UBA5905	NA
55	1	CN55	-0.409834	Firmicutes_B_370539	Dehalobacteriia	Dehalobacteriales	Dehalobacteriaceae	NA	NA
55	1	CN55	-0.362831	Firmicutes_A	Clostridia_258483	Oscillospirales	Oscillospiraceae_88309	NA	NA
55	1	OL55	0.334783	Firmicutes_A	Clostridia_258483	Oscillospirales	Ruminococcaceae	Faecalibacterium	Faecalibacterium sp002160895
55	1	CN55	-0.298503	Firmicutes_A	Clostridia_258483	Oscillospirales	Ruminococcaceae	NA	NA
55	1	CN55	-0.260013	Firmicutes_A	Clostridia_258483	Lachnospirales	Anaerotignaceae	NA	NA
55	1	OL55	0.106665	Firmicutes_A	Clostridia_258483	Oscillospirales	Oscillospiraceae_88309	Faecousia	Faecousia sp000434635
55	1	CN55	-0.0560307	Firmicutes_A	Clostridia_258483	Christensenellales	Borkfalkiaceae	UBA1259	UBA1259 sp900320065
55	1	CN55	-0.0309478	Firmicutes_A	Clostridia_258483	Christensenellales	UBA1242	NA	NA
55	1	LA55	0.000633084	Firmicutes_A	Clostridia_258483	Oscillospirales	Acutalibacteraceae	Limousia	Limousia pullorum
55	2	OL55	0.36	Firmicutes_A	Clostridia_258483	Oscillospirales	Oscillospiraceae_88309	Faecousia	NA
55	2	LA55	-0.3	Firmicutes_D	Bacilli	Staphylococcales	Staphylococcaceae	Mammaliicoccus_319278	Mammaliicoccus lentus
55	2	FL55	0.26	Firmicutes_A	Clostridia_258483	NA	NA	NA	NA
55	2	OL55	0.22	Firmicutes_A	Clostridia_258483	Lachnospirales	Lachnospiraceae	NA	NA
55	2	OL55	0.21	Firmicutes_A	Clostridia_258483	Lachnospirales	Lachnospiraceae	Lachnoclostridium_B	Lachnoclostridium_B sp000765215
55	2	OL55	0.21	Firmicutes_A	Clostridia_258483	Oscillospirales	Ruminococcaceae	Anaerofilum_73741	Anaerofilum faecale
55	2	OL55	0.21	Firmicutes_A	Clostridia_258483	Lachnospirales	Lachnospiraceae	Blautia_A_141780	NA
55	2	FL55	0.2	Firmicutes_D	Bacilli	Erysipelotrichales	Erysipelotrichaceae	Holdemania	NA
55	2	OL55	0.19	Firmicutes_A	Clostridia_258483	Lachnospirales	Lachnospiraceae	Anaerobutyricum	Anaerobutyricum faecale
55	2	OL55	0.19	Firmicutes_A	Clostridia_258483	Lachnospirales	Lachnospiraceae	Coprococcus_A_187866	NA
55	2	LA55	-0.18	Actinobacteriota	Actinomycetia	Mycobacteriales	Mycobacteriaceae	Corynebacterium	Corynebacterium stationis
55	2	OL55	0.18	Firmicutes_A	Clostridia_258483	TANB77	CAG-508	NA	NA
55	2	LA55	-0.17	Firmicutes_A	Clostridia_258483	UBA1381	UBA1381	CAG-41	CAG-41 sp001941225
55	2	LA55	-0.17	Cyanobacteria	Vampirovibrionia	Gastranaerophilales	Gastranaerophilaceae	NA	NA
55	2	OL55	0.15	Firmicutes_D	Bacilli	RF39	UBA660	Faecisoma	Faecisoma sp000432255
55	2	OL55	0.14	Cyanobacteria	Vampirovibrionia	Gastranaerophilales	Gastranaerophilaceae	Limenecus	Limenecus avicola
55	2	FI55	-0.14	Firmicutes_A	Clostridia_258483	Christensenellales	CAG-74	Onthenecus	Onthenecus sp900199405
55	2	FI55	-0.13	Firmicutes_A	Clostridia_258483	TANB77	CAG-508	NA	NA
55	2	OL55	0.13	Firmicutes_D	Bacilli	RF39	UBA660	NA	NA
55	2	OL55	0.13	Firmicutes_B_370539	Dehalobacteriia	Dehalobacteriales	Dehalobacteriaceae	NA	NA
55	2	OL55	0.12	Firmicutes_D	Bacilli	Erysipelotrichales	Coprobacillaceae	NA	NA
55	2	CN55	-0.12	Firmicutes_A	Clostridia_258483	Christensenellales	CAG-314	SFEB01	SFEB01 sp004558105
55	2	CA55	-0.11	Firmicutes_A	Clostridia_258483	Christensenellales	CAG-138	PeH17	PeH17 sp900542285
55	2	OL55	0.11	Firmicutes_A	Clostridia_258483	Lachnospirales	Lachnospiraceae	Ventrisoma	NA
55	2	OL55	0.1	Firmicutes_A	Clostridia_258483	Lachnospirales	Lachnospiraceae	Blautia_A_141780	Blautia_A_141780 ornithocaccae
55	2	OL55	0.1	Firmicutes_A	Clostridia_258483	Christensenellales	CAG-138	CAG-1024	NA
55	2	OL55	0.09	Firmicutes_A	Clostridia_258483	Lachnospirales	Lachnospiraceae	Blautia_A_141780	Blautia_A_141780 ornithocaccae
55	2	LA55	-0.09	Firmicutes_A	Clostridia_258483	Christensenellales	Borkfalkiaceae	Borkfalkia	NA
55	2	OL55	0.08	Firmicutes_A	Clostridia_258483	Lachnospirales	Lachnospiraceae	Ventrisoma	Ventrisoma faecale
55	2	CA55	-0.08	Firmicutes_B_370539	Dehalobacteriia	Dehalobacteriales	Dehalobacteriaceae	NA	NA
55	2	LA55	-0.07	Actinobacteriota	Actinomycetia	Actinomycetales	Dermabacteraceae	Brachybacterium	NA
55	2	LA55	-0.07	Actinobacteriota	Actinomycetia	Actinomycetales	Brevibacteriaceae	Brevibacterium	NA
55	2	OL55	0.07	Firmicutes_A	Clostridia_258483	Lachnospirales	Lachnospiraceae	Schaedlerella	NA
55	2	OL55	0.07	Firmicutes_A	Clostridia_258483	Lachnospirales	Lachnospiraceae	NA	NA
55	2	OL55	0.07	Firmicutes_A	Clostridia_258483	TANB77	CAG-508	CAG-269	CAG-269 sp000431335
55	2	OL55	0.07	Firmicutes_A	Clostridia_258483	Lachnospirales	Lachnospiraceae	Eisenbergiella	NA
55	2	OL55	0.07	Firmicutes_A	Clostridia_258483	Lachnospirales	Lachnospiraceae	Mediterraneibacter_A_155507	Mediterraneibacter_A_155507 cottocaccae
55	2	LA55	-0.07	Firmicutes_A	Clostridia_258483	Oscillospirales	Oscillospiraceae_88309	Dysosmobacter	Dysosmobacter welbionis
55	2	FL55	0.07	Firmicutes_A	Clostridia_258483	Lachnospirales	Lachnospiraceae	Lachnoclostridium_B	Lachnoclostridium_B sp000765215
55	2	OL55	0.06	Firmicutes_A	Clostridia_258483	Oscillospirales	Ruminococcaceae	Negativibacillus	Negativibacillus massiliensis
55	2	CA55	-0.06	Firmicutes_A	Clostridia_258483	TANB77	CAG-508	NA	NA
55	2	OL55	0.06	Firmicutes_A	Clostridia_258483	Oscillospirales	Acutalibacteraceae	Acutalibacter	NA
55	2	OL55	0.06	Firmicutes_D	Bacilli	RF39	UBA660	Faecenecus	Faecenecus gallistercoris
55	2	CN55	0.06	Firmicutes_A	Clostridia_258483	Lachnospirales	Lachnospiraceae	NA	NA
55	2	LA55	-0.05	Firmicutes_A	Clostridia_258483	Oscillospirales	Ruminococcaceae	Soleaferrea	NA
55	2	OL55	0.05	Firmicutes_A	Clostridia_258483	Oscillospirales	Oscillospiraceae_88309	WRMH01	NA
55	2	CN55	-0.04	Firmicutes_A	Clostridia_258483	TANB77	CAG-508	CAG-273	CAG-273 sp003507395
55	2	CC55	-0.04	Firmicutes_A	Clostridia_258483	TANB77	CAG-508	UMGS1994	NA
55	2	OL55	0.04	Firmicutes_A	Clostridia_258483	Lachnospirales	Lachnospiraceae	Blautia_A_141781	Blautia_A_141781 glucerasea
55	2	CA55	-0.04	Firmicutes_A	Clostridia_258483	Lachnospirales	Lachnospiraceae	NA	NA
55	2	FL55	0.03	Firmicutes_A	Clostridia_258483	Lachnospirales	Lachnospiraceae	Blautia_A_141781	NA
55	2	CA55	-0.03	Firmicutes_A	Clostridia_258483	NA	NA	NA	NA
55	2	FL55	-0.03	Firmicutes_A	Clostridia_258483	Christensenellales	CAG-74	SFMI01	NA
55	2	OL55	0.03	Firmicutes_A	Clostridia_258483	Acetivibrionales	DSM-8532	NA	NA
55	2	OL55	0.02	Firmicutes_A	Clostridia_258483	Lachnospirales	Lachnospiraceae	Blautia_A_141781	NA
55	2	OL55	0.02	Firmicutes_A	Clostridia_258483	Oscillospirales	Acutalibacteraceae	Acutalibacter	NA
55	2	OL55	0.02	Firmicutes_A	Clostridia_258483	Oscillospirales	Ruminococcaceae	Ruthenibacterium	NA
55	2	FL55	0.02	Firmicutes_A	Clostridia_258483	TANB77	CAG-508	NA	NA
55	2	OL55	0.02	Firmicutes_A	Clostridia_258483	TANB77	CAG-508	NA	NA
55	2	OL55	0.01	Firmicutes_A	Clostridia_258483	Lachnospirales	Lachnospiraceae	Lachnoclostridium_A_130679	Lachnoclostridium_A_130679 sp002160755
55	2	OL55	0.01	Firmicutes_A	Clostridia_258483	Lachnospirales	Lachnospiraceae	CAG-95	CAG-95 sp900066375
55	2	OL55	0.01	Firmicutes_A	Clostridia_258483	Peptostreptococcales	Anaerovoracaceae	Copromorpha	Copromorpha sp900066305
55	2	CC55	-0.01	Firmicutes_A	Clostridia_258483	Lachnospirales	Lachnospiraceae	Ventrisoma	Ventrisoma faecale
55	2	CA55	-0.01	Firmicutes_A	Clostridia_258483	Oscillospirales	Acutalibacteraceae	Hydrogeniiclostridium	NA
55	2	CA55	-0.01	Firmicutes_D	Bacilli	Lactobacillales	Lactobacillaceae	Limosilactobacillus	NA
55	2	OL55	0.01	Firmicutes_A	Clostridia_258483	Acetivibrionales	DSM-27016_98371	Ruminiclostridium	NA
55	2	OL55	0.01	Firmicutes_A	Clostridia_258483	Oscillospirales	Ruminococcaceae	Anaerotruncus	NA
55	2	FL55	0.01	Firmicutes_D	Bacilli	RF39	UBA660	Scybalousia	NA
55	2	OL55	0.01	Firmicutes_A	Clostridia_258483	Oscillospirales	Ruminococcaceae	NA	NA
55	2	CN55	0	Actinobacteriota	Coriobacteriia	Coriobacteriales	Eggerthellaceae	Rubneribacter	Rubneribacter badeniensis
55	3	CC55	-0.24	Firmicutes_A	Clostridia_258483	TANB77	CAG-508	UMGS1994	UMGS1994 sp900553945
55	3	CA55	0.22	Firmicutes_A	Clostridia_258483	Christensenellales	CAG-314	CAG-314	CAG-314 sp900551395
55	3	CC55	-0.21	Cloacimonadota	Cloacimonadia	Cloacimonadales	Cloacimonadaceae	Cloacimonas	Cloacimonas acidaminovorans
55	3	LA55	0.21	Firmicutes_A	Clostridia_258483	Christensenellales	CAG-314	CAG-314	CAG-314 sp900551395
55	3	CC55	-0.21	Firmicutes_A	Clostridia_258483	Lachnospirales	Lachnospiraceae	Blautia_A_141781	NA
55	3	CC55	-0.19	Firmicutes_A	Clostridia_258483	Christensenellales	CAG-314	SFEB01	SFEB01 sp004558105
55	3	CC55	-0.18	Firmicutes_A	Clostridia_258483	Oscillospirales	Acutalibacteraceae	Caproiciproducens	NA
55	3	FI55	0.18	Firmicutes_A	Clostridia_258483	Oscillospirales	Acutalibacteraceae	NA	NA
55	3	CC55	-0.18	Firmicutes_D	Bacilli	RF39	UBA660	RUG705	RUG705 sp900551455
55	3	CC55	-0.17	Bacteroidota	Bacteroidia	Bacteroidales	Tannerellaceae	Parabacteroides_B_862066	Parabacteroides_B_862066 distasonis
55	3	CC55	-0.17	Firmicutes_A	Clostridia_258483	Oscillospirales	Oscillospiraceae_88309	Dysosmobacter	NA
55	3	LA55	0.16	Desulfobacterota_I	Desulfovibrionia	Desulfovibrionales	Desulfovibrionaceae	Mailhella	Mailhella massiliensis
55	3	OL55	0.16	Firmicutes_A	Clostridia_258483	Lachnospirales	Lachnospiraceae	Ventrisoma	Ventrisoma faecale
55	3	CC55	-0.16	Firmicutes_D	Bacilli	Lactobacillales	Lactobacillaceae	Ligilactobacillus	NA
55	3	CN55	0.15	Firmicutes_A	Clostridia_258483	Lachnospirales	Lachnospiraceae	NA	NA
55	3	CC55	-0.14	Firmicutes_A	Clostridia_258483	Oscillospirales	Butyricicoccaceae	Butyricicoccus_A_77030	Butyricicoccus_A_77030 pullicaecorum
55	3	CC55	-0.14	Firmicutes_A	Clostridia_258483	Lachnospirales	Anaerotignaceae	NA	NA
55	3	CC55	-0.13	Firmicutes_A	Clostridia_258483	TANB77	CAG-508	CAG-269	CAG-269 sp000431335
55	3	CC55	-0.13	Firmicutes_A	Clostridia_258483	TANB77	CAG-508	CAG-793	NA
55	3	CN55	0.13	Firmicutes_A	Clostridia_258483	Lachnospirales	Lachnospiraceae	Blautia_A_141781	Blautia_A_141781 hydrogenotrophica
55	3	CC55	-0.12	Firmicutes_D	Bacilli	RFN20	NA	NA	NA
55	3	FL55	-0.12	Firmicutes_A	Clostridia_258483	Lachnospirales	Lachnospiraceae	NA	NA
55	3	CN55	0.12	Firmicutes_D	Bacilli	ML615J-28	CAG-313	CAG-313	CAG-313 sp000433035
55	3	CC55	-0.12	Firmicutes_A	Clostridia_258483	TANB77	CAG-508	CAG-273	CAG-273 sp003507395
55	3	CC55	-0.11	Firmicutes_A	Clostridia_258483	NA	NA	NA	NA
55	3	CN55	0.11	Firmicutes_A	Clostridia_258483	Peptostreptococcales	Anaerovoracaceae	NA	NA
55	3	CC55	-0.11	Firmicutes_A	Clostridia_258483	Oscillospirales	Ruminococcaceae	Paludicola	Paludicola psychrotolerans
55	3	CA55	0.11	Firmicutes_A	Clostridia_258483	Christensenellales	CAG-138	NA	NA
55	3	FL55	-0.11	Firmicutes_D	Bacilli	RF39	UBA660	Faecenecus	Faecenecus gallistercoris
55	3	CC55	-0.11	Firmicutes_D	Bacilli	Erysipelotrichales	Erysipelotrichaceae	Traorella	Traorella massiliensis
55	3	CC55	-0.11	Firmicutes_A	Clostridia_258483	Clostridiales	Clostridiaceae_222000	Clostridium_P	Clostridium_P perfringens
55	3	CC55	-0.1	Firmicutes_A	Clostridia_258483	Oscillospirales	Ruminococcaceae	Paludicola	Paludicola psychrotolerans
55	3	OL55	0.1	Bacteroidota	Bacteroidia	Bacteroidales	Bacteroidaceae	Bacteroides_H	Bacteroides_H uniformis
55	3	CA55	0.1	Firmicutes_A	Clostridia_258483	Lachnospirales	Lachnospiraceae	Massilistercora	Massilistercora timonensis
55	3	FI55	0.1	Firmicutes_A	Clostridia_258483	TANB77	CAG-508	CAG-273	NA
55	3	CC55	-0.1	Firmicutes_A	Clostridia_258483	Lachnospirales	Lachnospiraceae	NA	NA
55	3	CC55	-0.09	Bacteroidota	Bacteroidia	Bacteroidales	Bacteroidaceae	Bacteroides_H	Bacteroides_H eggerthii
55	3	OL55	0.09	Firmicutes_A	Clostridia_258483	Oscillospirales	Ruminococcaceae	Phocea	NA
55	3	OL55	0.09	Firmicutes_A	Clostridia_258483	TANB77	CAG-508	NA	NA
55	3	CC55	-0.09	Firmicutes_A	Clostridia_258483	UBA1381	UBA1381	CAG-41	CAG-41 sp001941225
55	3	CC55	-0.08	Firmicutes_A	Clostridia_258483	Oscillospirales	Ruminococcaceae	Ruthenibacterium	NA
55	3	CC55	-0.08	Firmicutes_A	Clostridia_258483	Oscillospirales	Ruminococcaceae	Gemmiger_A_73276	NA
55	3	FL55	0.08	Firmicutes_A	Clostridia_258483	Oscillospirales	Ruminococcaceae	NA	NA
55	3	CC55	-0.07	Firmicutes_A	Clostridia_258483	TANB77	CAG-508	NA	NA
55	3	CC55	-0.07	Firmicutes_A	Clostridia_258483	UBA1381	UBA1381	CAG-41	CAG-41 sp001941225
55	3	CC55	-0.07	Firmicutes_A	Clostridia_258483	Oscillospirales	Butyricicoccaceae	Butyricicoccus_A_77030	Butyricicoccus_A_77030 pullicaecorum
55	3	CC55	-0.07	Firmicutes_A	Clostridia_258483	Oscillospirales	Oscillospiraceae_88309	Faecousia	Faecousia sp000434635
55	3	CC55	-0.06	Firmicutes_A	Clostridia_258483	Lachnospirales	Lachnospiraceae	Frisingicoccus	Frisingicoccus caecimuris
55	3	LA55	0.06	Firmicutes_A	Clostridia_258483	Lachnospirales	Lachnospiraceae	Mediterraneibacter_A_155507	Mediterraneibacter_A_155507 massiliensis
55	3	LA55	0.06	Firmicutes_A	Clostridia_258483	TANB77	CAG-508	NA	NA
55	3	CC55	-0.06	Firmicutes_A	Clostridia_258483	Lachnospirales	Lachnospiraceae	Blautia_A_141781	NA
55	3	CC55	-0.06	Firmicutes_A	Clostridia_258483	Oscillospirales	Ruminococcaceae	Angelakisella	Angelakisella massiliensis
55	3	OL55	0.06	Firmicutes_A	Clostridia_258483	Lachnospirales	Lachnospiraceae	NA	NA
55	3	CN55	-0.06	Firmicutes_B_370539	Dehalobacteriia	Dehalobacteriales	Dehalobacteriaceae	NA	NA
55	3	OL55	-0.06	Firmicutes_A	Clostridia_258483	Oscillospirales	QAKW01	NA	NA
55	3	CC55	-0.05	Firmicutes_A	Clostridia_258483	Oscillospirales	Butyricicoccaceae	Butyricicoccus_A_77030	Butyricicoccus_A_77030 pullicaecorum
55	3	CC55	-0.05	Firmicutes_A	Clostridia_258483	UBA1381	UBA1381	CAG-41	CAG-41 sp001941225
55	3	CN55	0.05	Firmicutes_A	Clostridia_258483	Christensenellales	CAG-1252	CAG-1252	NA
55	3	CC55	-0.05	Firmicutes_A	Clostridia_258483	Lachnospirales	Lachnospiraceae	Mediterraneibacter_A_155507	Mediterraneibacter_A_155507 cottocaccae
55	3	CA55	0.05	Firmicutes_A	Clostridia_258483	Oscillospirales	Ruminococcaceae	NA	NA
55	3	CC55	-0.05	Firmicutes_A	Clostridia_258483	TANB77	CAG-508	CAG-273	NA
55	3	CC55	-0.05	Bacteroidota	Bacteroidia	Bacteroidales	Bacteroidaceae	Bacteroides_H	NA
55	3	CC55	-0.05	Firmicutes_A	Clostridia_258483	Oscillospirales	Oscillospiraceae_88309	NA	NA
55	3	FI55	0.05	Firmicutes_A	Clostridia_258483	Oscillospirales	Oscillospiraceae_88309	NA	NA
55	3	LA55	0.05	Firmicutes_A	Clostridia_258483	Lachnospirales	Lachnospiraceae	Ventrimonas	Ventrimonas sp003611875
55	3	CC55	-0.05	Firmicutes_A	Clostridia_258483	Lachnospirales	Lachnospiraceae	Porcincola	NA
55	3	CC55	-0.05	Bacteroidota	Bacteroidia	Bacteroidales	Bacteroidaceae	Phocaeicola_A_858004	Phocaeicola_A_858004 dorei
55	3	FI55	0.04	Firmicutes_A	Clostridia_258483	Christensenellales	Borkfalkiaceae	Borkfalkia	NA
55	3	CC55	-0.04	Firmicutes_A	Clostridia_258483	TANB77	CAG-508	CAG-269	CAG-269 sp000431335
55	3	CA55	0.04	Firmicutes_A	Clostridia_258483	TANB77	CAG-508	CAG-269	CAG-269 sp000431335
55	3	CC55	-0.04	Firmicutes_A	Clostridia_258483	Lachnospirales	Lachnospiraceae	NA	NA
55	3	CC55	-0.04	Firmicutes_A	Clostridia_258483	UBA1381	UBA1381	CAG-41	CAG-41 sp001941225
55	3	CC55	-0.04	Actinobacteriota	Coriobacteriia	Coriobacteriales	Eggerthellaceae	UBA9715	UBA9715 sp902788545
55	3	OL55	0.04	Firmicutes_A	Clostridia_258483	TANB77	CAG-508	CAG-269	CAG-269 sp000431335
55	3	CC55	-0.04	Firmicutes_A	Clostridia_258483	Lachnospirales	Lachnospiraceae	Mediterraneibacter_A_155507	Mediterraneibacter_A_155507 cottocaccae
55	3	CC55	-0.04	Firmicutes_A	Clostridia_258483	Oscillospirales	Ruminococcaceae	Fimivivens	Fimivivens sp900113995
55	3	FL55	-0.04	Firmicutes_A	Clostridia_258483	Lachnospirales	Lachnospiraceae	Fimimorpha	NA
55	3	CN55	0.04	Firmicutes_A	Clostridia_258483	TANB77	CAG-508	CAG-793	NA
55	3	FI55	0.03	Bacteroidota	Bacteroidia	Bacteroidales	Bacteroidaceae	Bacteroides_H	NA
55	3	CC55	-0.03	Firmicutes_A	Clostridia_258483	Lachnospirales	Anaerotignaceae	Anaerotignum_189163	Anaerotignum aminivorans
55	3	CN55	0.03	Firmicutes_D	Bacilli	RF39	UBA660	RUG12783	RUG12783 sp902801795
55	3	CC55	-0.03	Firmicutes_A	Clostridia_258483	Lachnospirales	Lachnospiraceae	Mediterraneibacter_A_155507	Mediterraneibacter_A_155507 cottocaccae
55	3	CC55	-0.03	Proteobacteria	Gammaproteobacteria	Enterobacterales_A_737866	Enterobacteriaceae_A	Proteus	NA
55	3	FL55	-0.03	Firmicutes_A	Clostridia_258483	TANB77	CAG-508	CAG-793	NA
55	3	CC55	-0.03	Firmicutes_A	Clostridia_258483	Oscillospirales	Oscillospiraceae_88309	WQUU01	WQUU01 sp009781925
55	3	CC55	-0.03	Firmicutes_A	Clostridia_258483	Christensenellales	CAG-917	CAG-349	NA
55	3	CC55	-0.03	Firmicutes_A	Clostridia_258483	Lachnospirales	Lachnospiraceae	Mediterraneibacter_A_155507	Mediterraneibacter_A_155507 massiliensis
55	3	CC55	-0.03	Firmicutes_A	Clostridia_258483	Oscillospirales	Oscillospiraceae_88309	Lawsonibacter	Lawsonibacter sp000177015
55	3	CN55	0.03	Firmicutes_A	Clostridia_258483	Christensenellales	CAG-74	NA	NA
55	3	CC55	-0.03	Firmicutes_D	Bacilli	Erysipelotrichales	Coprobacillaceae	Fimiplasma	Fimiplasma intestinipullorum
55	3	CC55	-0.03	Firmicutes_A	Clostridia_258483	Oscillospirales	Butyricicoccaceae	NA	NA
55	3	FI55	0.03	Firmicutes_A	Clostridia_258483	TANB77	CAG-508	CAG-269	CAG-269 sp000431335
55	3	CC55	-0.03	Firmicutes_A	Clostridia_258483	Oscillospirales	Oscillospiraceae_88309	NA	NA
55	3	CC55	-0.03	Firmicutes_A	Clostridia_258483	Oscillospirales	Ruminococcaceae	Ruminococcus_D	Ruminococcus_D sp900604945
55	3	FI55	0.03	Firmicutes_A	Clostridia_258483	Christensenellales	CAG-314	CAG-314	CAG-314 sp900551395
55	3	CC55	-0.03	Firmicutes_A	Clostridia_258483	Lachnospirales	Lachnospiraceae	Anaerobutyricum	Anaerobutyricum faecale
55	3	FL55	-0.03	Firmicutes_A	Clostridia_258483	Lachnospirales	Lachnospiraceae	Lachnoclostridium_B	Lachnoclostridium_B sp000765215
55	3	CC55	-0.03	Firmicutes_A	Clostridia_258483	Oscillospirales	Ruminococcaceae	Gemmiger_A_73276	Gemmiger_A_73276 avium
55	3	FI55	0.02	Firmicutes_A	Clostridia_258483	Lachnospirales	Lachnospiraceae	Coprococcus_A_187866	NA
55	3	CC55	-0.02	Firmicutes_D	Bacilli	Erysipelotrichales	Coprobacillaceae	NA	NA
55	3	CC55	-0.02	Firmicutes_A	Clostridia_258483	Oscillospirales	Oscillospiraceae_88309	Limivicinus	Limivicinus sp002320035
55	3	FI55	0.02	Cyanobacteria	Vampirovibrionia	Gastranaerophilales	Gastranaerophilaceae	NA	NA
55	3	FI55	0.02	Firmicutes_A	Clostridia_258483	Lachnospirales	Lachnospiraceae	NA	NA
55	3	CC55	-0.02	Firmicutes_A	Clostridia_258483	Lachnospirales	Lachnospiraceae	Anaerobutyricum	Anaerobutyricum faecale
55	3	CC55	-0.02	Firmicutes_A	Clostridia_258483	Oscillospirales	Acutalibacteraceae	NA	NA
55	3	LA55	0.02	Firmicutes_A	Clostridia_258483	Oscillospirales	Oscillospiraceae_88309	UBA2658	NA
55	3	CC55	-0.02	Firmicutes_A	Clostridia_258483	Christensenellales	Borkfalkiaceae	UBA1259	UBA1259 sp900320065
55	3	LA55	0.02	Firmicutes_A	Clostridia_258483	Christensenellales	NA	NA	NA
55	3	CC55	-0.02	Bacteroidota	Bacteroidia	Bacteroidales	Bacteroidaceae	Bacteroides_H	Bacteroides_H salyersiae
55	3	CC55	-0.02	Firmicutes_A	Clostridia_258483	Oscillospirales	Oscillospiraceae_88309	Enterenecus	Enterenecus faecium
55	3	CC55	-0.02	Bacteroidota	Bacteroidia	Bacteroidales	Bacteroidaceae	Bacteroides_H	NA
55	3	CN55	0.02	Firmicutes_A	Clostridia_258483	Christensenellales	Borkfalkiaceae	Borkfalkia	Borkfalkia ceftriaxoniphila
55	3	FI55	0.02	Firmicutes_A	Clostridia_258483	Lachnospirales	Lachnospiraceae	Merdisoma	NA
55	3	CN55	0.02	Bacteroidota	Bacteroidia	Bacteroidales	Rikenellaceae	Alistipes_A_871400	Alistipes_A_871400 communis
55	3	CC55	-0.02	Firmicutes_A	Clostridia_258483	Christensenellales	CAG-552	NA	NA
55	3	CC55	-0.02	Bacteroidota	Bacteroidia	Bacteroidales	Bacteroidaceae	Bacteroides_H	Bacteroides_H ovatus
55	3	CN55	0.02	Firmicutes_A	Clostridia_258483	Peptostreptococcales	Peptostreptococcaceae_256921	NA	NA
55	3	CN55	0.01	Firmicutes_D	Bacilli	RF39	UBA660	RUG12438	RUG12438 sp902801685
55	3	CN55	-0.01	Firmicutes_A	Clostridia_258483	TANB77	CAG-508	CAG-269	CAG-269 sp000431335
55	3	LA55	0.01	Firmicutes_A	Clostridia_258483	Oscillospirales	Ruminococcaceae	NA	NA
55	3	CN55	0.01	Firmicutes_A	Clostridia_258483	TANB77	CAG-508	UMGS1994	UMGS1994 sp900553945
55	3	OL55	0.01	Firmicutes_A	Clostridia_258483	Lachnospirales	Lachnospiraceae	Butyribacter	Butyribacter intestini
55	3	CN55	-0.01	Firmicutes_A	Clostridia_258483	TANB77	CAG-508	CAG-269	CAG-269 sp000431335
55	3	OL55	-0.01	Firmicutes_A	Clostridia_258483	Oscillospirales	Acutalibacteraceae	Acutalibacter	NA
55	3	CC55	-0.01	Firmicutes_A	Clostridia_258483	Lachnospirales	Anaerotignaceae	Fimicola	NA
55	3	CC55	-0.01	Firmicutes_A	Clostridia_258483	TANB77	CAG-508	UMGS1994	NA
55	3	CC55	-0.01	Firmicutes_D	Bacilli	RF39	UBA660	RUG12438	NA
55	3	FL55	-0.01	Firmicutes_D	Bacilli	RF39	UBA660	RUG13038	NA
55	3	LA55	0.01	Firmicutes_A	Clostridia_258483	Lachnospirales	Lachnospiraceae	Mediterraneibacter_A_155507	Mediterraneibacter_A_155507 cottocaccae
55	3	CC55	-0.01	Firmicutes_A	Clostridia_258483	Christensenellales	CAG-1252	CAG-1252	CAG-1252 sp003445835
55	3	LA55	0.01	Firmicutes_D	Bacilli	RF39	UBA660	RUG13038	NA
55	3	CA55	-0.01	Firmicutes_D	Bacilli	Lactobacillales	Lactobacillaceae	Ligilactobacillus	NA
55	3	FL55	0	Firmicutes_A	Clostridia_258483	Oscillospirales	Ruminococcaceae	Ruthenibacterium	NA
55	3	CN55	0	Firmicutes_A	Clostridia_258483	Lachnospirales	Lachnospiraceae	NA	NA
55	3	FL55	0	Firmicutes_A	Clostridia_258483	Lachnospirales	Lachnospiraceae	NA	NA
55	3	FI55	0	Firmicutes_A	Clostridia_258483	Lachnospirales	NA	NA	Clostridium piliforme
55	3	LA55	0	Firmicutes_A	Clostridia_258483	Oscillospirales	Ruminococcaceae	Faecalibacterium	Faecalibacterium sp002160895
55	3	FI55	0	Firmicutes_A	Clostridia_258483	Oscillospirales	Ruminococcaceae	Paludicola	Paludicola psychrotolerans
55	3	OL55	0	Firmicutes_D	Bacilli	RF39	UBA660	Faecenecus	Faecenecus gallistercoris
55	3	FL55	0	Firmicutes_D	Bacilli	RF39	UBA660	NA	NA
